# Supplementary material for: IZUMO1 Receptor Localization during Hyaluronic Acid Selection in Human Spermatozoa
Source: Biomedicines. 2023 Oct 24;11(11):2872. doi: 10.3390/biomedicines11112872 (PMC10669769; doi:10.3390/biomedicines11112872)
Supplement: Supplementary file 1 [file biomedicines-11-02872-s001.zip]

Archive with 1 entries (1 files):
- biomedicines-2624669-supplementary.pdf
